# Supplementary material for: Botanical Authenticity of Miraruira Sold in the Amazonas State, Brazil, Based on Chemical Profiling Using DI-MS and Chemometric Analyses
Source: Plants (Basel). 2025 Jul 1;14(13):2012. doi: 10.3390/plants14132012 (PMC12251871; doi:10.3390/plants14132012)
Supplement: Supplementary file 1 [file plants-14-02012-s001.zip]

Archive with 1 entries (1 files):
- plants-3694145-supplementary.pdf
